# Supplementary material for: Improved Detection of Intestinal Helminth Infections with a Formalin Ethyl-Acetate-Based Concentration Technique Compared to a Crude Formalin Concentration Technique
Source: Trop Med Infect Dis. 2021 Apr 15;6(2):51. doi: 10.3390/tropicalmed6020051 (PMC8167623; doi:10.3390/tropicalmed6020051)
Supplement: Supplementary file 1 [file tropicalmed-06-00051-s001.zip]

Archive with 1 entries (1 files):
- tropicalmed-1178600-supplementary.pdf
